# Supplementary material for: Investigating the Neuroprotective, Hepatoprotective, and Antimicrobial Effects of Mushroom Extracts
Source: Int J Mol Sci. 2025 Aug 29;26(17):8440. doi: 10.3390/ijms26178440 (PMC12429343; doi:10.3390/ijms26178440)
Supplement: Supplementary file 1 [file ijms-26-08440-s001.zip]

Archive with 1 entries (1 files):
- ijms-3825233-supplementary.pdf
